# Supplementary material for: The Effects of Nitrogen Application and Varietal Variation on the Product Quality and In Vitro Bioaccessibility of Bioactive Compounds of Baby Spinach Varieties Grown in a Soilless Growth Medium
Source: Foods. 2024 Aug 24;13(17):2667. doi: 10.3390/foods13172667 (PMC11394059; doi:10.3390/foods13172667)
Supplement: Supplementary file 1 [file foods-13-02667-s001.zip]

Archive with 1 entries (1 files):
- foods-3150934-supplementary.pdf
